# Supplementary material for: Novel Y RNA-Derived Fragments Can Differentiate Canine Hepatocellular Carcinoma from Hepatocellular Adenoma
Source: Animals (Basel). 2023 Sep 28;13(19):3054. doi: 10.3390/ani13193054 (PMC10571523; doi:10.3390/ani13193054)
Supplement: Supplementary file 1 [file animals-13-03054-s001.zip]

Archive with 1 entries (1 files):
- animals-2570765-supplementary.pdf
